# Supplementary material for: Evaluation of Adhesive Characteristics of L. plantarum and L. reuteri Isolated from Weaned Piglets
Source: Microorganisms. 2021 Jul 26;9(8):1587. doi: 10.3390/microorganisms9081587 (PMC8400209; doi:10.3390/microorganisms9081587)
Supplement: Supplementary file 1 [file microorganisms-09-01587-s001.zip]

Archive with 1 entries (1 files):
- microorganisms-1273379-supplementary.pdf
